# Supplementary material for: Risk Factors and Ocular Health Associated with Toxoplasmosis in Quilombola Communities
Source: Microorganisms. 2026 Jan 1;14(1):96. doi: 10.3390/microorganisms14010096 (PMC12844210; doi:10.3390/microorganisms14010096)
Supplement: Supplementary file 1 [file microorganisms-14-00096-s001.zip]

Archive with 1 entries (1 files):
- microorganisms-3986349-supplementary.pdf
